# Supplementary material for: Null alleles are ubiquitous at microsatellite loci in the Wedge Clam (Donax trunculus)
Source: PeerJ. 2017 Apr 18;5:e3188. doi: 10.7717/peerj.3188 (PMC5398275; doi:10.7717/peerj.3188)
Supplement: Table S1 [file peerj-05-3188-s002.xlsx]

## Sheet: Private alleles
Locus	Allele#	Size	South Atlantic Coast of Spain (SA)	South Mediterranean Coast of Spain (SM)	Overall	Private alleles
------	-- -------	----	------	------	-------	--------
Dtru2	1	97	0.0385	0.0196	0.0335
Dtru2	2	100	0.2203	0.2059	0.2165
Dtru2	3	103	0.0559	0.0588	0.0567
Dtru2	4	106	0.0664	0.0392	0.0593
Dtru2	5	109	0.2762	0.2941	0.2809
Dtru2	6	112	0.0559	0.0588	0.0567
Dtru2	7	115	0.0664	0.098	0.0747
Dtru2	8	118	0.0175	0	0.0129	SA
Dtru2	9	121	0.0035	0	0.0026	SA
Dtru2	10	124	0.0105	0.0294	0.0155
Dtru2	11	127	0	0.0098	0.0026	SM
Dtru2	12	130	0.0035	0	0.0026	SA
Dtru2	13	133	0	0.0098	0.0026	SM
Dtru2	14	136	0	0.0294	0.0077	SM
Dtru2	15	139	0.0035	0	0.0026	SA
Dtru2	16	142	0.1049	0.0784	0.0979
Dtru2	17	148	0.0769	0.0686	0.0747
Dtru2	# sa	mples:	143	51	194
Locus	Allele#	Size	South Atlantic Coast of Spain (SA)	South Mediterranean Coast of Spain (SM)	Overall	Private alleles
------	-- -------	----	------	------	-------	--------
Dtru4	1	151	0.0071	0.0098	0.0079
Dtru4	2	153	0.0071	0.0098	0.0079
Dtru4	3	155	0.1393	0	0.1021	SA
Dtru4	4	157	0.1821	0.8137	0.3508
Dtru4	5	159	0.4179	0.0196	0.3115
Dtru4	6	161	0.0036	0	0.0026	SA
Dtru4	7	165	0.1357	0.0882	0.123
Dtru4	8	167	0.0857	0.0392	0.0733
Dtru4	9	169	0.0071	0	0.0052	SA
Dtru4	10	171	0.0036	0	0.0026	SA
Dtru4	11	173	0.0071	0	0.0052	SA
Dtru4	12	177	0.0036	0.0196	0.0079
Dtru4	# sa	mples:	140	51	191
Locus	Allele#	Size	South Atlantic Coast of Spain (SA)	South Mediterranean Coast of Spain (SM)	Overall	Private alleles
------	-- -------	----	------	------	-------	--------
Dtru6	1	69	0.0035	0	0.0026	SA
Dtru6	2	71	0.021	0	0.0155	SA
Dtru6	3	75	0.0175	0	0.013	SA
Dtru6	4	77	0.007	0	0.0052	SA
Dtru6	5	83	0.007	0	0.0052	SA
Dtru6	6	85	0.0035	0	0.0026	SA
Dtru6	7	97	0.007	0.01	0.0078
Dtru6	8	99	0.0035	0	0.0026	SA
Dtru6	9	103	0.0035	0	0.0026	SA
Dtru6	10	105	0	0.01	0.0026	SM
Dtru6	11	107	0.0105	0	0.0078	SA
Dtru6	12	109	0.0909	0.07	0.0855
Dtru6	13	111	0.1329	0.04	0.1088
Dtru6	14	113	0.0979	0.11	0.101
Dtru6	15	115	0.0839	0.23	0.1218
Dtru6	16	117	0.1678	0.06	0.1399
Dtru6	17	119	0.2622	0.37	0.2902
Dtru6	18	121	0.0175	0.03	0.0207
Dtru6	19	123	0.0315	0.03	0.0311
Dtru6	20	125	0.0105	0.01	0.0104
Dtru6	21	127	0.0035	0.01	0.0052
Dtru6	22	129	0.007	0.02	0.0104
Dtru6	23	131	0.0105	0	0.0078	SA
Dtru6	# sa	mples:	143	50	193
Locus	Allele#	Size	South Atlantic Coast of Spain (SA)	South Mediterranean Coast of Spain (SM)	Overall	Private alleles
------	-- -------	----	------	------	-------	--------
Dtru8	1	127	0.0107	0	0.0079	SA
Dtru8	2	130	0.0071	0	0.0053	SA
Dtru8	3	133	0.0393	0.02	0.0342
Dtru8	4	136	0.3179	0.2	0.2868
Dtru8	5	139	0.0786	0.13	0.0921
Dtru8	6	142	0.1357	0.28	0.1737
Dtru8	7	145	0.2571	0.21	0.2447
Dtru8	8	148	0.1071	0.14	0.1158
Dtru8	9	151	0.025	0.01	0.0211
Dtru8	10	154	0.0179	0.01	0.0158
Dtru8	11	157	0.0036	0	0.0026	SA
Dtru8	# sa	mples:	140	50	190
Locus	Allele#	Size	South Atlantic Coast of Spain (SA)	South Mediterranean Coast of Spain (SM)	Overall	Private alleles
------	-- -------	----	------	------	-------	--------
Dtru11	1	101	0	0.0096	0.0026	SM
Dtru11	2	103	0	0.0096	0.0026	SM
Dtru11	3	109	0.0035	0	0.0026	SA
Dtru11	4	111	0.4613	0.3077	0.4201
Dtru11	5	113	0.1514	0.1154	0.1418
Dtru11	6	115	0.0035	0.0288	0.0103
Dtru11	7	117	0.0317	0.0962	0.049
Dtru11	8	119	0.0176	0.0385	0.0232
Dtru11	9	121	0.0176	0.0192	0.018
Dtru11	10	123	0.0775	0.0577	0.0722
Dtru11	11	125	0.0282	0.0673	0.0387
Dtru11	12	127	0.0141	0	0.0103	SA
Dtru11	13	129	0.0282	0.0577	0.0361
Dtru11	14	131	0.0141	0.0481	0.0232
Dtru11	15	133	0.0246	0.0192	0.0232
Dtru11	16	135	0.0211	0.0577	0.0309
Dtru11	17	137	0.0176	0.0096	0.0155
Dtru11	18	139	0.0352	0.0096	0.0284
Dtru11	19	141	0.0141	0.0096	0.0129
Dtru11	20	143	0.0211	0.0192	0.0206
Dtru11	21	145	0.0176	0.0192	0.018
Dtru11	# sa	mples:	142	52	194
Locus	Allele#	Size	South Atlantic Coast of Spain (SA)	South Mediterranean Coast of Spain (SM)	Overall	Private alleles
------	-- -------	----	------	------	-------	--------
Dtru14	1	75	0.0075	0.0096	0.0081
Dtru14	2	78	0.0038	0	0.0027	SA
Dtru14	3	84	0.0038	0	0.0027	SA
Dtru14	4	87	0.0226	0	0.0162	SA
Dtru14	5	90	0.0113	0	0.0081	SA
Dtru14	6	93	0.0564	0.0481	0.0541
Dtru14	7	96	0.6579	0.6538	0.6568
Dtru14	8	99	0.1429	0.1635	0.1486
Dtru14	9	102	0.0714	0.0577	0.0676
Dtru14	10	105	0.0113	0.0096	0.0108
Dtru14	11	108	0	0.0192	0.0054	SM
Dtru14	12	111	0	0.0096	0.0027	SM
Dtru14	13	120	0	0.0192	0.0054	SM
Dtru14	14	129	0.0113	0.0096	0.0108
Dtru14	# sa	mples:	133	52	185
Locus	Allele#	Size	South Atlantic Coast of Spain (SA)	South Mediterranean Coast of Spain (SM)	Overall	Private alleles
------	-- -------	----	------	------	-------	--------
Dtru15	1	219	0.058	0.0392	0.0529
Dtru15	2	223	0	0.0098	0.0026	SM
Dtru15	3	225	0.0072	0.0098	0.0079
Dtru15	4	229	0.0072	0.0392	0.0159
Dtru15	5	231	0.0471	0.049	0.0476
Dtru15	6	233	0.087	0.0784	0.0847
Dtru15	7	235	0.1087	0.1176	0.1111
Dtru15	8	237	0.0942	0.1176	0.1005
Dtru15	9	239	0.0326	0.0686	0.0423
Dtru15	10	241	0.0688	0.0882	0.0741
Dtru15	11	243	0.1014	0.1863	0.1243
Dtru15	12	245	0.1159	0.0588	0.1005
Dtru15	13	247	0.0109	0.0392	0.0185
Dtru15	14	249	0.0109	0.0098	0.0106
Dtru15	15	251	0.0362	0.0098	0.0291
Dtru15	16	253	0.0326	0.0098	0.0265
Dtru15	17	255	0.0688	0.0196	0.0556
Dtru15	18	257	0.0254	0.0098	0.0212
Dtru15	19	259	0.0072	0.0098	0.0079
Dtru15	20	261	0.0072	0	0.0053	SA
Dtru15	21	263	0.0072	0	0.0053	SA
Dtru15	22	265	0.0036	0	0.0026	SA
Dtru15	23	267	0.0109	0	0.0079	SA
Dtru15	24	271	0.029	0.0098	0.0238
Dtru15	25	273	0.0036	0	0.0026	SA
Dtru15	26	277	0.0109	0	0.0079	SA
Dtru15	27	279	0.0072	0.0196	0.0106
Dtru15	# sa	mples:	138	51	189
Locus	Allele#	Size	South Atlantic Coast of Spain (SA)	South Mediterranean Coast of Spain (SM)	Overall	Private alleles
------	-- -------	----	------	------	-------	--------
Dtru16	1	70	0.0035	0	0.0026	SA
Dtru16	2	78	0.0105	0	0.0077	SA
Dtru16	3	80	0.0035	0	0.0026	SA
Dtru16	4	82	0.021	0.0192	0.0205
Dtru16	5	84	0.0315	0.0288	0.0308
Dtru16	6	86	0.035	0.0577	0.041
Dtru16	7	88	0.0594	0.0481	0.0564
Dtru16	8	90	0.0979	0.125	0.1051
Dtru16	9	92	0.1154	0.1346	0.1205
Dtru16	10	94	0.0699	0.1058	0.0795
Dtru16	11	96	0.1259	0.1154	0.1231
Dtru16	12	98	0.2063	0.1442	0.1897
Dtru16	13	100	0.0839	0.0673	0.0795
Dtru16	14	102	0.0385	0.0288	0.0359
Dtru16	15	104	0.014	0.0288	0.0179
Dtru16	16	106	0.028	0.0192	0.0256
Dtru16	17	108	0.007	0.0385	0.0154
Dtru16	18	110	0.021	0.0192	0.0205
Dtru16	19	112	0.021	0.0192	0.0205
Dtru16	20	114	0.007	0	0.0051	SA
Dtru16	# sa	mples:	143	52	195
Locus	Allele#	Size	South Atlantic Coast of Spain (SA)	South Mediterranean Coast of Spain (SM)	Overall	Private alleles
------	-- -------	----	------	------	-------	--------
Dtru19	1	126	0.0035	0	0.0026	SA
Dtru19	2	130	0.014	0.0096	0.0128
Dtru19	3	132	0.042	0.0577	0.0462
Dtru19	4	134	0.0594	0.0962	0.0692
Dtru19	5	136	0.0664	0.1058	0.0769
Dtru19	6	138	0.0455	0.0288	0.041
Dtru19	7	140	0.0315	0.0673	0.041
Dtru19	8	142	0.0874	0.0769	0.0846
Dtru19	9	144	0.0769	0.1635	0.1
Dtru19	10	146	0.0699	0.0962	0.0769
Dtru19	11	148	0.0559	0.0096	0.0436
Dtru19	12	150	0.0734	0.0096	0.0564
Dtru19	13	152	0.0874	0.0385	0.0744
Dtru19	14	154	0.1084	0.0481	0.0923
Dtru19	15	156	0.0629	0.0385	0.0564
Dtru19	16	158	0.0594	0.0577	0.059
Dtru19	17	160	0.021	0.0288	0.0231
Dtru19	18	162	0.0175	0.0288	0.0205
Dtru19	19	164	0.007	0	0.0051	SA
Dtru19	20	166	0.0105	0.0096	0.0103
Dtru19	21	170	0	0.0096	0.0026	SM
Dtru19	22	176	0	0.0096	0.0026	SM
Dtru19	23	180	0	0.0096	0.0026	SM
Dtru19	# sa	mples:	143	52	195
Locus	Allele#	Size	South Atlantic Coast of Spain (SA)	South Mediterranean Coast of Spain (SM)	Overall	Private alleles
------	-- -------	----	------	------	-------	--------
Dtru22	1	218	0.0035	0	0.0026	SA
Dtru22	2	221	0.0957	0.0784	0.0911
Dtru22	3	224	0.0426	0.049	0.0443
Dtru22	4	227	0.4113	0.3039	0.3828
Dtru22	5	230	0.3475	0.4902	0.3854
Dtru22	6	233	0.078	0.049	0.0703
Dtru22	7	236	0.0035	0.0098	0.0052
Dtru22	8	245	0.0177	0.0196	0.0182
Dtru22	# sa	mples:	141	51	192
Locus	Allele#	Size	South Atlantic Coast of Spain (SA)	South Mediterranean Coast of Spain (SM)	Overall	Private alleles
------	-- -------	----	------	------	-------	--------
Dtru23	1	105	0.0035	0	0.0026	SA
Dtru23	2	107	0.3636	0.3269	0.3538
Dtru23	3	109	0.1573	0.1058	0.1436
Dtru23	4	111	0.0035	0.0288	0.0103
Dtru23	5	113	0.028	0.0769	0.041
Dtru23	6	115	0.0175	0.0096	0.0154
Dtru23	7	117	0.0315	0.0192	0.0282
Dtru23	8	119	0.0699	0.0577	0.0667
Dtru23	9	121	0.042	0.0865	0.0538
Dtru23	10	123	0.021	0.0096	0.0179
Dtru23	11	125	0.035	0.0577	0.041
Dtru23	12	127	0.0385	0.0481	0.041
Dtru23	13	129	0.0315	0.0481	0.0359
Dtru23	14	131	0.0175	0	0.0128	SA
Dtru23	15	133	0.0385	0.0096	0.0308
Dtru23	16	135	0.0105	0	0.0077	SA
Dtru23	17	137	0.0315	0.0192	0.0282
Dtru23	18	139	0.021	0.0096	0.0179
Dtru23	19	141	0	0.0096	0.0026	SM
Dtru23	20	143	0.0105	0.0192	0.0128
Dtru23	21	147	0	0.0288	0.0077	SM
Dtru23	22	149	0	0.0096	0.0026	SM
Dtru23	23	151	0.007	0	0.0051	SA
Dtru23	24	153	0.007	0	0.0051	SA
Dtru23	25	157	0.0035	0.0096	0.0051
Dtru23	26	159	0.007	0	0.0051	SA
Dtru23	27	165	0	0.0096	0.0026	SM
Dtru23	28	167	0.0035	0	0.0026	SA
Dtru23	# sa	mples:	143	52	195
Locus	Allele#	Size	South Atlantic Coast of Spain (SA)	South Mediterranean Coast of Spain (SM)	Overall	Private alleles
------	-- -------	----	------	------	-------	--------
Dtru26	1	57	0.0035	0	0.0026	SA
Dtru26	2	67	0.021	0.01	0.0181
Dtru26	3	69	0.0035	0.01	0.0052
Dtru26	4	71	0.007	0	0.0052	SA
Dtru26	5	73	0.0245	0.14	0.0544
Dtru26	6	75	0.1608	0.08	0.1399
Dtru26	7	77	0.028	0.03	0.0285
Dtru26	8	79	0.0524	0.04	0.0492
Dtru26	9	81	0.0594	0.03	0.0518
Dtru26	10	83	0.0594	0.09	0.0674
Dtru26	11	85	0.1189	0.12	0.1192
Dtru26	12	87	0.1014	0.15	0.114
Dtru26	13	89	0.1119	0.05	0.0959
Dtru26	14	91	0.0629	0.01	0.0492
Dtru26	15	93	0.0315	0.06	0.0389
Dtru26	16	95	0.049	0.08	0.057
Dtru26	17	97	0.0455	0.06	0.0492
Dtru26	18	99	0.028	0.02	0.0259
Dtru26	19	101	0.014	0	0.0104	SA
Dtru26	20	103	0.007	0.01	0.0078
Dtru26	21	107	0.007	0.01	0.0078
Dtru26	22	119	0.0035	0	0.0026	SA
Dtru26	# sa	mples:	143	50	193
Locus	Allele#	Size	South Atlantic Coast of Spain (SA)	South Mediterranean Coast of Spain (SM)	Overall	Private alleles
------	-- -------	----	------	------	-------	--------
Dtru29	1	262	0.0035	0	0.0026	SA
Dtru29	2	265	0.007	0	0.0052	SA
Dtru29	3	268	0.0035	0.0204	0.0078
Dtru29	4	271	0.0874	0.0816	0.0859
Dtru29	5	274	0	0.0204	0.0052	SM
Dtru29	6	277	0.014	0	0.0104	SA
Dtru29	7	280	0.021	0.0816	0.0365
Dtru29	8	283	0.1014	0.051	0.0885
Dtru29	9	286	0.0874	0.0306	0.0729
Dtru29	10	289	0.1888	0.2449	0.2031
Dtru29	11	292	0.1678	0.3367	0.2109
Dtru29	12	295	0.0385	0	0.0286	SA
Dtru29	13	298	0.0524	0.0306	0.0469
Dtru29	14	301	0.1084	0.0408	0.0911
Dtru29	15	304	0.021	0.0408	0.026
Dtru29	16	307	0.0455	0.0102	0.0365
Dtru29	17	310	0.042	0.0102	0.0339
Dtru29	18	316	0.0035	0	0.0026	SA
Dtru29	19	319	0.0035	0	0.0026	SA
Dtru29	20	322	0.0035	0	0.0026	SA
Dtru29	# sa	mples:	143	49	192
Locus	Allele#	Size	South Atlantic Coast of Spain (SA)	South Mediterranean Coast of Spain (SM)	Overall	Private alleles
------	-- -------	----	------	------	-------	--------
Dtru32	1	196	0	0.0192	0.0051	SM
Dtru32	2	211	0.0559	0.0288	0.0487
Dtru32	3	214	0.035	0	0.0256	SA
Dtru32	4	226	0.014	0	0.0103	SA
Dtru32	5	229	0.007	0	0.0051	SA
Dtru32	6	236	0.1154	0.0288	0.0923
Dtru32	7	239	0.528	0.6635	0.5641
Dtru32	8	242	0.1049	0.0481	0.0897
Dtru32	9	245	0.021	0.0096	0.0179
Dtru32	10	248	0.021	0.0096	0.0179
Dtru32	11	251	0.028	0.0673	0.0385
Dtru32	12	254	0.028	0.0288	0.0282
Dtru32	13	257	0.0105	0	0.0077	SA
Dtru32	14	260	0	0.0577	0.0154	SM
Dtru32	15	263	0.007	0.0192	0.0103
Dtru32	16	272	0.021	0	0.0154	SA
Dtru32	17	278	0.0035	0	0.0026	SA
Dtru32	18	281	0	0.0192	0.0051	SM
Dtru32	# sa	mples:	143	52	195
Locus	Allele#	Size	South Atlantic Coast of Spain (SA)	South Mediterranean Coast of Spain (SM)	Overall	Private alleles
------	-- -------	----	------	------	-------	--------
Dtru40	1	119	0.0105	0.0288	0.0154
Dtru40	2	121	0.0769	0.0769	0.0769
Dtru40	3	127	0.0035	0	0.0026	SA
Dtru40	4	129	0.0944	0.0673	0.0872
Dtru40	5	131	0.0594	0.1731	0.0897
Dtru40	6	133	0.0594	0.0288	0.0513
Dtru40	7	135	0.0839	0.0385	0.0718
Dtru40	8	137	0.1888	0.1923	0.1897
Dtru40	9	139	0.2238	0.2019	0.2179
Dtru40	10	141	0.049	0.0481	0.0487
Dtru40	11	143	0.0455	0.0385	0.0436
Dtru40	12	145	0.035	0.0192	0.0308
Dtru40	13	147	0.028	0.0192	0.0256
Dtru40	14	149	0	0.0192	0.0051	SM
Dtru40	15	151	0.0105	0.0192	0.0128
Dtru40	16	153	0.014	0.0288	0.0179
Dtru40	17	155	0.0175	0	0.0128	SA
Dtru40	# sa	mples:	143	52	195
Locus	Allele#	Size	South Atlantic Coast of Spain (SA)	South Mediterranean Coast of Spain (SM)	Overall	Private alleles
------	-- -------	----	------	------	-------	--------
Dtru49	1	148	0.0035	0	0.0026	SA
Dtru49	2	156	0.3227	0.4904	0.3679
Dtru49	3	158	0.1206	0.0673	0.1062
Dtru49	4	160	0.2447	0.0769	0.1995
Dtru49	5	162	0.0177	0.0385	0.0233
Dtru49	6	164	0.1986	0.1635	0.1891
Dtru49	7	166	0.0638	0.0385	0.057
Dtru49	8	168	0.0071	0.0769	0.0259
Dtru49	9	172	0.0177	0.0096	0.0155
Dtru49	10	176	0.0035	0	0.0026	SA
Dtru49	11	182	0	0.0385	0.0104	SM
Dtru49	# sa	mples:	141	52	193
